# Supplementary material for: CREB5 hypermethylation involved in the ganglioside GM1 therapy of Parkinson’s disease
Source: Front Aging Neurosci. 2023 May 31;15:1122647. doi: 10.3389/fnagi.2023.1122647 (PMC10264581; doi:10.3389/fnagi.2023.1122647)
Supplement: Supplementary file 3 [file Table_3.xlsx]

## Sheet: Sheet1
Supplement 3 The 7 DNA methylation probes related to UPDRS III scale.
probe	MAPINFO	CHR_hg38	MAPINFO_hg38	UCSC_RefGene_Name	UCSC_RefGene_Group	UCSC_RefGene_Group_Anovar	Relation_to_UCSC_CpG_Island	Type
cg08464675	88956109	chr16	88889701	CBFA2T3	Body	intronic	Island	Hypermethylated
cg11181458	122227008	chr3	122508161	KPNA1	5'UTR	intronic	opensea	Hypermethylated
cg08117918	154959353	chr1	154986877	FLAD1	Body	intronic	opensea	Hypermethylated
cg11537619	82359759	chr8	81447524	PMP2	TSS200	upstream	opensea	Hypermethylated
cg18129781	149959462	chr1	149987525	OTUD7B	5'UTR	intronic	opensea	Hypermethylated
cg20369299	213698158	chr2	212833434		IGR	intergenic	S_Shore	Hypermethylated
cg08331219	49429402	chr15	49137205	COPS2	Body	exonic	opensea	Hypermethylated
